# Supplementary material for: Genomic analyses of African Trypanozoon strains to assess evolutionary relationships and identify markers for strain identification
Source: PLoS Negl Trop Dis. 2017 Sep 29;11(9):e0005949. doi: 10.1371/journal.pntd.0005949 (PMC5636163; doi:10.1371/journal.pntd.0005949)
Supplement: S1 Table — Tbb = Trypanosoma brucei brucei, Tev-Type A = Trypanosoma evansi Type A, Tev-Type B = Trypanosoma evansi Type B, Tbg-1 = Trypanosoma brucei gambiense group 1, Tbg-2 = Trypanosoma brucei gambiense group 2, Tbr = Trypanosoma brucei rhodesiense. The final column lists the reference where the genome was first published. NA indicates this is the first time the genome is described. (XLS) [file pntd.0005949.s001.xls]

## Sheet: S1 Table
Strain Name	Classification	DAPC K=7	DAPC K=11	Location of Strain Isolation	Date of Isolation	Host	Genome Previously Described
Cow248	Tbb	5	8	Koboko, Uganda	2005	Cow	NA
503_s	Tbb	4	1	nyanza, Kenya		Cow	NA
STIB348TBABB	Tbb	1	2	Serengeti, Tanzania		hartebeest	NA
STIB920	Tbb	1	2	Serengeti, Tanzania		hartebeest	NA
SW3_87	Tbb	7	9	(Bandundu) D.R. Congo	1987	Pig	Sistrom et al. 2014
KP33_clone_16	Tbb	7	9	(Kouassi-Perita) Ivory Coast	1989	G.p.palpalis	Sistrom et al. 2014
STIB_776	Tbb	5	5	busoga, Uganda	1971	G. fusc.	Sistrom et al. 2014
PTAG_129	Tbb	7	9	daloa, Ivory Coast	1985	Pig	Sistrom et al. 2014
LM_56_clone_6	Tbb	7	9	ivory coast	1992	Pig	Sistrom et al. 2014
TSW_187_78E	Tbb	7	9	ivory coast	1978	Pig	Sistrom et al. 2014
Ketri_1738	Tbb	2	10	Kiboko, Kenya	1970	Sheep	Sistrom et al. 2014
H883	Tbb	3	7	koboko, Uganda	2005	Dog	Sistrom et al. 2014
TSW_55	Tbb	7	9	Kouassi-Perita, ivory coast	1982	Pig	Sistrom et al. 2014
Ketri_1902	Tbb	2	3	Lambwe Valley, Kenya	1971	Waterbuck	Sistrom et al. 2014
LF1	Tbb	2	5	lambwe Valley, Kenya	1980	G. pall	Sistrom et al. 2014
J10	Tbb	2	10	Luangwa Valley, Zambia	1973	Hyena	Sistrom et al. 2014
B8_18_clone_B	Tbb	7	9	Nsukka, Nigeria	1962	Pig	Sistrom et al. 2014
STIB_213	Tbb	2	5	Serengeti, Tanzania	1971	Hyena	Sistrom et al. 2014
STIB348	Tbb	1	2	Serengeti, Tanzania		hartebeest	Sistrom et al. 2014
H884snp	Tbb	5	8	soroti, uganda	2003	Cow	Sistrom et al. 2014
427_s	Tbb	5	8	Uganda	1960	Sheep	Sistrom et al. 2014
141BT	Tbg	6	6	Mbuji Mayi, DRC	2010s	Human	Richardson et al. 2015
146AT	Tbg	6	6	Mbuji Mayi, DRC	2010s	Human	Richardson et al. 2015
146BT	Tbg	6	6	Mbuji Mayi, DRC	2010s	Human	Richardson et al. 2015
148AT	Tbg	6	6	Mbuji Mayi, DRC	2010s	Human	Richardson et al. 2015
148BT	Tbg	6	6	Mbuji Mayi, DRC	2010s	Human	Richardson et al. 2015
15REL	Tbg	6	6	Mbuji Mayi, DRC	2010s	Human	Richardson et al. 2015
163AT	Tbg	6	6	Mbuji Mayi, DRC	2010s	Human	Richardson et al. 2015
163REL	Tbg	6	6	Mbuji Mayi, DRC	2010s	Human	Richardson et al. 2015
340AT	Tbg	6	6	Mbuji Mayi, DRC	2010s	Human	Richardson et al. 2015
346AT	Tbg	6	6	Mbuji Mayi, DRC	2010s	Human	Richardson et al. 2015
346BT	Tbg	6	6	Mbuji Mayi, DRC	2010s	Human	Richardson et al. 2015
346REL	Tbg	6	6	Mbuji Mayi, DRC	2010s	Human	Richardson et al. 2015
348BT	Tbg	6	6	Mbuji Mayi, DRC	2010s	Human	Richardson et al. 2015
349AT	Tbg	6	6	Mbuji Mayi, DRC	2010s	Human	Richardson et al. 2015
349BT	Tbg	6	6	Mbuji Mayi, DRC	2010s	Human	Richardson et al. 2015
378BT	Tbg	6	6	Mbuji Mayi, DRC	2010s	Human	Richardson et al. 2015
45BT	Tbg	6	6	Mbuji Mayi, DRC	2010s	Human	Richardson et al. 2015
57AT	Tbg	6	6	Mbuji Mayi, DRC	2010s	Human	Richardson et al. 2015
85BT	Tbg	6	6	Mbuji Mayi, DRC	2010s	Human	Richardson et al. 2015
FONTEM_S10	Tbg	6	6	Cameroon	1988	Human	Sistrom et al. 2014
1829_ALIJO	Tbg	6	6	DRC	1970s	Human	Sistrom et al. 2014
TH126	Tbg	7	9	Koudougou, ivory coast	1978	Human	Sistrom et al. 2014
D5	Tbr	4	11	busia, Kenya	1989	Human	NA
D7	Tbr	4	11	busia, Kenya	2000	Human	NA
ytat	Tbr	4	11	Busoga, Uganda			NA
D16	Tbr	6	6	Central Nyanza, Kenya	1967	cattle	NA
D4	Tbr	4	1	central Nyanza, Kenya	1977	Human	NA
LWO07A	Tbr	4	11	kaberamaido, uganda	2008	Human	NA
LWO11A	Tbr	3	7	kaberamaido, uganda	2008	Human	NA
LWO150A	Tbr	3	7	kaberamaido, uganda	2010	Human	NA
LWO24A	Tbr	3	7	kaberamaido, uganda	2008	Human	NA
LWO30A	Tbr	3	7	kaberamaido, uganda	2008	Human	NA
Dog157	Tbr	3	7	koboko, Uganda	2005	Dog	NA
O58	Tbr	1	2	luangwa Valley, Zambia	1974	Human	Sistrom et al. 2014
KeKo	Tbr	1	2	Masai Mara, Kenya	2012		NA
D2	Tbr	4	1	Nyanza, Kenya	1961	Human	NA
Angwen	Tbr	3	7	soroti, Uganda	2004	Human	NA
D11	Tbr	4	1	South Nyanza, Kenya	1970	wildlife	NA
D3	Tbr	4	1	South Nyanza, Kenya	1969	Human	NA
STIB704C	Tbr	1	2	Tanzania		Human	NA
STIB900	Tbr	1	2	Tanzania		Human	NA
D1	Tbr	4	1	Teso, Kenya	2009	Human	NA
Okware	Tbr	4	4	tororo, Uganda	1992	Human	NA
Apendum	Tbr	4	4	Uganda	2001	Human	NA
H865	Tbr	5	8	busia, Uganda	1990	Human	Sistrom et al. 2014
H879	Tbr	5	8	busia, Uganda	2009	Cow	Sistrom et al. 2014
EATRO	Tbr	2	10	busoga, Uganda	1961	Human	Sistrom et al. 2014
STIB_809	Tbr	7	9	Ethiopia, Illubabor	1967	Human	Sistrom et al. 2014
STIB704BA_clone_1	Tbr	1	2	Ifakara, Tanzania	1982	Human	Sistrom et al. 2014
H885	Tbr	3	7	Kaberamaido, uganda		Human	Sistrom et al. 2014
H886	Tbr	3	7	Kaberamaido, uganda		Human	Sistrom et al. 2014
LVBG3N	Tbr	5	1	lambwe Valley, Kenya	1980	Cow	Sistrom et al. 2014
LVH_56	Tbr	2	5	Lambwe Valley, Kenya	1980-1983	Human	Sistrom et al. 2014
STIB_324	Tbr	1	2	serengeti, Tanzania	1971	Hyena	Sistrom et al. 2014
H880	Tbr	3	7	soroti, uganda	2003	Human	Sistrom et al. 2014
H866	Tbr	4	11	tororo, Uganda	1990	Human	Sistrom et al. 2014
H870	Tbr	4	11	tororo, Uganda	1990	Human	Sistrom et al. 2014
H887	Tbr	4	4	Tororo, Uganda	1992	Human	Sistrom et al. 2014
E110	Tev-Type A	7	9	Brazil	1985	Capybara	Sistrom et al. 2014
STIB_810	Tev-Type A	7	9	China	1985	buffalo	Sistrom et al. 2014
C13	Tev-Type A	7	9	Kenya	1981	Camel	Sistrom et al. 2014
KETRI_2479	Tev-Type B	7	9	Kenya	1980	cattle	Sistrom et al. 2014
